# Supplementary material for: Genome-wide identification and functional characterization of alpha-amylase genes in Litopenaeus vannamei
Source: PLoS One. 2026 Jan 13;21(1):e0338707. doi: 10.1371/journal.pone.0338707 (PMC12798967; doi:10.1371/journal.pone.0338707)
Supplement: S1 Table — (XLSX) [file pone.0338707.s001.xlsx]

## Sheet: S1 Table
S1 Table . The genome databases used in this study
Species	GenBank assembly/Data Link
Litopenaeus vannamei	GCF_003789085.1
Fenneropenaeus chinensis	GCA_019202785.2
Marsupenaeus japonicus	GCA_017312705.1
Penaeus monodon	GCA_015228065.1
Macrobrachium nipponense	GCA_015104395.2
Halocaridina rubra	GCA_037179515.1
Procambarus clarkii	GCA_020424385.2
Homarus americanus	GCA_018991925.1
Eriocheir sinensis	GCA_024679095.1
Scylla paramamosain	GCA_035594125.1
Portunus trituberculatus	GCA_008373055.1
Ciona intestinalis	GCA_000002035.6
Lepisosteus oculatus	GCF_000242695.1
Xenopus tropicalis	GCA_000004195.4
Homo sapiens	GCA_000001405.29
Gallus gallus	GCA_016699485.2
Lottia gigantea	GCA_000327385.1
Helobdella robusta	GCA_000326865.1
Tachypleus tridentatus	GCA_004210375.1
Stegodyphus mimosarum	GCA_000611955.2
Ixodes scapularis	GCA_000208615.1
Strigamia maritima	GCA_000239455.1
Bombyx mori	GCA_000151625.1
Anopheles gambiae	GCA_000005575.1
Drosophila melanogaster	GCA_000001215.4
Artemia franciscana	GCA_032884065.1
Daphnia pulex	GCA_000187875.1
Daphnia magna	GCA_001632505.1
Tigriopus californicus	GCA_007210705.1
