# Supplementary material for: Genome-wide identification and functional characterization of alpha-amylase genes in Litopenaeus vannamei
Source: PLoS One. 2026 Jan 13;21(1):e0338707. doi: 10.1371/journal.pone.0338707 (PMC12798967; doi:10.1371/journal.pone.0338707)
Supplement: S2 Table — (XLSX) [file pone.0338707.s002.xlsx]

## Sheet: S2 Table
S2 Table. Primers used in this study
Primer name	Primer sequences (5’-3’)
For cDNA cloning：
Amy-F	GTTCCTATATAACGTCGGGT
Amy-R	TAAAATGCTTTTTTTTATTT
For qPCR：
qAmy-F	ATGTTGGCAACGGTCGTGTGA
qAmy-R	GAGTGCGTCATGGCGGTCTATC
For FISH probe ：
pAmy-F	TTGAGTGGAAGTGGTCGGACAT
pAmy-R	GCGTAATACGACTCACTATAGGG
