# Supplementary material for: Genome-wide identification and functional characterization of alpha-amylase genes in Litopenaeus vannamei
Source: PLoS One. 2026 Jan 13;21(1):e0338707. doi: 10.1371/journal.pone.0338707 (PMC12798967; doi:10.1371/journal.pone.0338707)
Supplement: S3 Table — (XLSX) [file pone.0338707.s003.xlsx]

## Sheet: Sheet1
S3 Table. List of species abbreviations used in this study
Abbreviation	Species
L. vannamei	Litopenaeus vannamei
F. chinensis	Fenneropenaeus chinensis
M. japonicus	Marsupenaeus japonicus
P. monodon	Penaeus monodon
M. nipponense	Macrobrachium nipponense
H. rubra	Halocaridina rubra
P. clarkii	Procambarus clarkii
H. americanus	Homarus americanus
E. sinensis	Eriocheir sinensis
S. paramamosain	Scylla paramamosain
P. trituberculatus	Portunus trituberculatus
C. intestinalis	Ciona intestinalis
L. oculatus	Lepisosteus oculatus
X. tropicalis	Xenopus tropicalis
H. sapiens	Homo sapiens
G. gallus	Gallus gallus
L. gigantea	Lottia gigantea
H. robusta	Helobdella robusta
T. tridentatus	Tachypleus tridentatus
S. mimosarum	Stegodyphus mimosarum
I. scapularis	Ixodes scapularis
S. maritima	Strigamia maritima
B. mori	Bombyx mori
A. gambiae	Anopheles gambiae
D. melanogaster	Drosophila melanogaster
A. franciscana	Artemia franciscana
D. pulex	Daphnia pulex
D. magna	Daphnia magna
T. californicus	Tigriopus californicus
